# Supplementary material for: Hepatic Safety Profile of Atomoxetine and Methylphenidate in Patients with ADHD: Disproportionality Analysis Using EudraVigilance Database Data
Source: Pharmaceuticals (Basel). 2026 Jul 21;19(7):1122. doi: 10.3390/ph19071122 (PMC13414661; doi:10.3390/ph19071122)
Supplement: Supplementary file 1 [file pharmaceuticals-19-01122-s001.zip]

Archive with 1 entries (1 files):
- pharmaceuticals-4333321-supplementary.pdf
